# Supplementary material for: Integrated Proteomics and Metabolomics Analyses Reveal That Phosphatidylethanolamine Reprograms Macrophage Immunometabolism and Attenuates LPS-Driven Inflammation
Source: J Proteome Res. 2026 Apr 8;25(5):2437–51. doi: 10.1021/acs.jproteome.5c01131 (PMC13140139; doi:10.1021/acs.jproteome.5c01131)
Supplement: Supplementary file 1 [file pr5c01131_si_001.xlsx]

## Sheet: S1
	Supplementary Table S1. Oligonucleotide primer pairs used for qPCR analysis.
	Primer	5’-3’ Sequence (F; R)	REFSEQ ID
	Catsd	F: ATGATTCCTTGTGAGAAG	NM_009983
		R: TATACTTGTCTGGGTGTA
	Hprt1	F: GTTGAAGATATAATTGACACTG	NM_013556
		R: GGCATATCCAACAACAAAC
	Hmox1	F: CCAGTTCTACCAGAGTAATG	NM_010442
		R: GTTAGAGACCAAGGTTACAA
	Il1b	F: ACCTGTCCTGTGTAATGAAAG	NM_008361
		R: GCTTGTGCTCTGCTTGTG
	Itgb2	F: ACAGCAGTCTCAGTAAAGGT	NM_008404
		R: TGGACAGCATGGATGGAA
	Niban1	F: CTGTGTCCTTGAATAATGG	NM_022018
		R: GTTGTCAGTCCTTATCCTA
	Prdx1	F: GTGTGATTCCAGATAAGC	NM_011034
		R: CTCAGACCATTACCAATAG

## Sheet: S2
	Supplementary Table S2. Univariate analysis was performed to determine the 50 most significantly modulated proteins across the 6 experimental conditions. These proteins were selected based on their statistical significance and p-values are listed accordingly. (n = 6) (* if q < 0.05, ** if q < 0.01, *** if q < 0.001 and if **** q < 0.0001).
	Protein name	Gene	p.levene	p.shapiro	p.adj.anova	p.adj
	Peroxiredoxin 1	Prdx1	0.433289	0.007133	9.46e-31	0.00016
	Cis-aconitate decarboxylase	Acod1	0.144613	0.083591	5.94e-28	5.94e-28
	Lysozyme C2	Lyz2	0.164038	0.153984	3.75e-26	3.75e-26
	Aldose reductase-related protein 2	Akr1b8	0.910837	0.176172	6.32e-26	6.32e-26
	Sequestosome-1	Sqtm1	0.011144	0.061737	1.86e-25	0.00016
	Glutathione reductase, mitochondrial	Gsr	0.729258	0.01126	7.59e-25	0.00016
	Isocitrate dehydrogenase [NADP] cytoplasmic	Idh1	0.26057	0.004882	8.91e-25	0.00016
	Prostaglandin G/H synthase 2	Ptgs2	0.162321	0.023843	1.15e-24	0.00016
	Glutamate-cysteine ligase regulatory subunit	Gclm	0.878892	0.253922	8.7e-24	8.7e-24
	Pyrin and HIN domain-containing protein 1	Ifi209	0.116578	0.010178	8.7e-24	0.00016
	EH domain-containing protein 1	Ehd1	0.354628	0.016209	1.05e-23	0.00016
	3-ketoacyl-CoA thiolase A, peroxisomal	Acaa1a	0.113751	0.041181	1.91e-23	0.00016
	Protein CREG1	Creg1	0.163026	0.20439	1.96e-23	1.96e-23
	Peptidyl-prolyl cis-trans isomerase B	Ppib	0.961998	0.077496	1.25e-22	1.25e-22
	S-formylglutathione hydrolase	Esd	0.952016	0.20673	2.03e-22	2.03e-22
	Protein NDRG1	Ndrg1	0.265415	0.12695	2.97e-22	2.97e-22
	Flavin reductase (NADPH)	Blvrb	0.917855	0.004809	2.97e-22	0.00016
	2'-5'-oligoadenylate synthase 3	Oas3	0.101541	0.002549	6.53e-22	0.00016
	Sulfide:quinone oxidoreductase, mitochondrial	Sqor	0.493033	0.203586	1.92e-21	1.92e-21
	Catalase	Cat	0.22194	0.008409	7.14e-21	0.00016
	Proliferation marker protein Ki-67	Mki67	0.002898	0.035307	9.71e-21	0.00016
	Aldehyde dehydrogenase, mitochondrial	Aldh2	0.35285	0.121525	1.05e-20	1.05e-20
	Phospholipase D4	Pld4	0.212388	0.031231	1.06e-20	0.00016
	Lymphocyte cytosolic protein 2	Lcp2	0.014686	0.20191	2.78e-20	0.000212
	PHD finger protein 11	Phf11d	0.155509	0.427606	2.83e-20	2.83e-20
	Heme oxygenase 1	Hmox1	0.632395	0.062001	3.13e-20	3.13e-20
	MARCKS-related protein	Marcksl1	0.317415	0.378693	4.98e-20	4.98e-20
	Peroxiredoxin-5, mitochondrial	Prdx5	0.948325	0.00257	5.53e-20	0.00016
	6-phosphogluconate dehydrogenase, decarboxylating	Pgd	0.169825	0.001898	6.77e-20	0.00016
	Aldose reductase	Akr1b1	0.892031	0.376518	7.59e-20	7.59e-20
	Superoxide dismutase [Mn], mitochondrial	Sod2	0.95073	0.020205	1.05e-19	0.00016
	Cathepsin D	Ctsd	0.522905	0.067783	1.1e-19	1.1e-19
	Dihydropyrimidinase-related protein 2	Dpysl2	0.452632	0.164098	1.66e-19	1.66e-19
	Platelet glycoprotein 4	Cd36	0.976782	0.031719	2.17e-19	0.000184
	Signal transducer and activator of transcription 1	Stat1	0.073006	0.031759	3.14e-19	0.00016
	Interferon-induced transmembrane protein 3	Ifitm3	0.024236	0.235046	3.61e-19	0.00016
	Nuclear autoantigen Sp-100	Sp100	0.001225	0.038805	3.86e-19	0.00016
	H-2 class I histocompatibility antigen, L-D alpha chain	H2-L	0.354178	0.099219	3.92e-19	3.92e-19
	MLV-related proviral Env polyprotein	Gm33887	0.111482	0.098114	4.01e-19	4.01e-19
	NADPH-cytochrome P450 reductase	Por	0.690611	0.147322	9.15e-19	9.15e-19
	Actin, cytoplasmic 1	Actb	0.088563	0.029158	9.15e-19	0.00016
	Galectin-3	Lgals3bp	0.069339	0.016101	1.27e-18	0.00016
	Procathepsin L	Ctsl	0.529823	0.128178	1.38e-18	1.38e-18
	Integrin beta-2-like protein	Itgb2	0.760006	0.01189	1.63e-18	0.00016
	Leukocyte immunoglobulin-like receptor subfamily B	Lilrb4a	0.008702	0.377336	4.83e-18	0.000166
	Selenium-binding protein 1	Selenbp1	0.188565	0.232163	6.53e-18	6.53e-18
	Interferon-induced protein 44-like	Ifi44l	0.006773	0.096605	7.57e-18	0.00016
	Protein Niban 1	Niban1	0.288444	0.000428	8.23e-18	0.00016
	Pleckstrin	Plek	0.668126	0.002705	8.23e-18	0.000187
	Pyruvate kinase PKM	PKM	0.03641	0.268042	1.17e-17	0.00016

## Sheet: S3
	Supplementary Table S3. GO enrichment analysis of biological processes: proteins upregulated in CT vs. CT_LPS;
	ONTOLOGY	ID	Description	Count	Fold Enrichment	zScore	pvalue	p.adjust	qvalue
	BP	GO:0006635	Fatty acid beta-oxidation	9	4.57	5.36	3.27e-05	0.000528	0.000388
	BP	GO:0009062	Fatty acid catabolic process	9	4.09	4.9	0.000101	0.00135	0.00099
	BP	GO:0019395	Fatty acid oxidation	9	4.32	5.4	2.21e-05	0.00038	0.000279
	BP	GO:0034440	Lipid oxidation	9	4.32	5.4	2.21e-05	0.00038	0.000279
	BP	GO:0044242	Cellular lipid catabolic process	11	3.14	4.5	0.000159	0.0019	0.0014
	BP	GO:0006631	Fatty acid metabolic process	13	3.31	5.82	1.33e-06	3.84e-05	2.82e-05
	BP	GO:0016042	Lipid catabolic process	12	2.88	4.47	0.000132	0.00166	0.00122
	BP	GO:0030258	Lipid modification	9	4.13	5.47	1.43e-05	0.000266	0.000196
	BP	GO:0044255	Cellular lipid metabolic process	16	2.55	5.08	8.33e-06	0.000181	0.000133
	BP	GO:0032787	Monocarboxylic acid metabolic process	17	2.16	4.06	0.00022	0.00253	0.00186

## Sheet: S4
	Supplementary Table S4. GO enrichment analysis of biological processes: proteins upregulated in CT_LPS vs. CT.
	ONTOLOGY	ID	Description	Count	Fold Enrichment	zScore	pvalue	p.adjust	qvalue
	BP	GO:0009607	Response to biotic stimulus	41	2.6	8.19	4.89e-13	2.97e-10	2.18e-10
	BP	GO:0043207	Response to external biotic stimulus	40	2.64	8.23	4.34e-13	2.97e-10	2.18e-10
	BP	GO:0051707	Response to other organism	40	2.64	8.23	4.34e-13	2.97e-10	2.18e-10
	BP	GO:0044419	Biological process involved in interspecies interaction between organisms	42	2.35	7.42	2.57e-11	4.68e-09	3.44e-09
	BP	GO:0006952	Defense response	40	2.44	7.56	1.52e-11	3.07e-09	2.25e-09
	BP	GO:0009605	Response to external stimulus	46	2.17	7.46	8.22e-12	2.18e-09	1.6e-09
	BP	GO:0006955	Immune response	38	2.41	7.29	7.11e-11	1.08e-08	7.93e-09
	BP	GO:0045071	Negative regulation of viral genome replication	13	7.01	8.75	1.81e-10	2.36e-08	1.73e-08
	BP	GO:0009615	Response to virus	21	3.63	6.84	2.28e-08	1.81e-06	1.33e-06
	BP	GO:0098542	Defense response to other organism	33	2.55	6.94	9.85e-10	1.12e-07	8.23e-08

## Sheet: S5
	Supplementary Table S5. GO enrichment analysis of biological processes: proteins upregulated in PE 18:0/22:6 compared to CT.
	ONTOLOGY	ID	Description	Count	FoldEnrichment	zScore	pvalue	p.adjust	qvalue
	BP	GO:0006950	Response to stress	28	2.15	5.5	2.49e-07	0.00015	0.000123
	BP	GO:0006979	Response to oxidative stress	11	5.04	6.49	1.57e-06	0.00041	0.000336
	BP	GO:0050729	Positive regulation of inflammatory response	8	8.53	7.5	1.49e-06	0.00041	0.000336
	BP	GO:0006954	Inflammatory response	12	4.22	6.16	1.79e-06	0.00041	0.000336
	BP	GO:0008285	Negative regulation of cell population proliferation	10	4.77	5.96	8.01e-06	0.00104	0.000851
	BP	GO:0001816	Cytokine production	12	3.85	5.73	5.52e-06	0.000949	0.000777
	BP	GO:0006952	Defense response	17	3.06	6.03	3.26e-07	0.00015	0.000123
	BP	GO:0023052	Signaling	27	1.81	3.98	0.000123	0.00561	0.0046
	BP	GO:0042592	Homeostatic process	17	2.34	3.94	0.000403	0.0118	0.00966
	BP	GO:0007154	Cell communication	27	1.79	3.94	0.000142	0.00612	0.00502

## Sheet: S6
	Supplementary Table S6. GO enrichment analysis of biological processes: proteins upregulated in PE 18:0/20:4 compared to CT.
	ONTOLOGY	ID	Description	Count	FoldEnrichment	zScore	pvalue	p.adjust	qvalue
	BP	GO:0042592	Homeostatic process	15	2.94	4.76	4.86e-05	0.0169	0.0144
	BP	GO:0006954	Inflammatory response	10	4.29	5.25	5.33e-05	0.0169	0.0144
	BP	GO:0006950	Response to stress	23	2.08	4.27	5.68e-05	0.0169	0.0144
	BP	GO:0003018	Vascular process in circulatory system	5	10.13	6.54	7.92e-05	0.0169	0.0144
	BP	GO:0009410	Response to xenobiotic stimulus	6	7.55	5.98	8.62e-05	0.0169	0.0144
	BP	GO:0019915	Lipid storage	4	14.59	7.24	9.05e-05	0.0169	0.0144
	BP	GO:0006641	Triglyceride metabolic process	4	13.26	6.85	0.000139	0.0198	0.0168
	BP	GO:0006979	Response to oxidative stress	8	4.78	5.07	0.000157	0.0198	0.0168
	BP	GO:0032611	Interleukin-1 beta production	4	12.16	6.51	0.000205	0.0198	0.0168
	BP	GO:0032651	Regulation of interleukin-1 beta production	4	12.16	6.51	0.000205	0.0198	0.0168

## Sheet: S7
	Supplementary Table S7. GO enrichment analysis of biological processes: proteins upregulated in PE 18:0/22:6_LPS compared to CT_LPS.
	ONTOLOGY	ID	Description	Count	FoldEnrichment	zScore	pvalue	p.adjust	qvalue
	BP	GO:0006979	Response to oxidative stress	12	4.71	6.17	3.39e-06	0.00341	0.0029
	BP	GO:0006952	Defense response	21	2.73	5.24	5.55e-06	0.00341	0.0029
	BP	GO:0044248	Cellular catabolic process	23	2.51	5.07	7.2e-06	0.00341	0.0029
	BP	GO:0006954	Inflammatory response	13	3.66	5.27	2.37e-05	0.0074	0.00628
	BP	GO:0009056	Catabolic process	29	2.01	4.49	2.61e-05	0.0074	0.00628
	BP	GO:0050729	Positive regulation of inflammatory response	7	6.98	6.16	3.13e-05	0.0074	0.00628
	BP	GO:1901700	Response to oxygen-containing compound	19	2.6	4.7	3.89e-05	0.0075	0.00637
	BP	GO:0002376	Immune system process	24	2.21	4.49	4.22e-05	0.0075	0.00637
	BP	GO:0006955	Immune response	19	2.54	4.59	5.4e-05	0.00784	0.00666
	BP	GO:0001816	Cytokine production	13	3.34	4.88	6.43e-05	0.00784	0.00666

## Sheet: S8
	Supplementary Table S8. GO enrichment analysis of biological processes: Upregulated in PE 18:0/20:4_LPS compared to CT_LPS.
	ONTOLOGY	ID	Description	Count	FoldEnrichment	zScore	pvalue	p.adjust	qvalue
	BP	GO:1901700	Response to oxygen-containing compound	23	2.88	6.43	3.49e-08	2.68e-05	2.25e-05
	BP	GO:1901701	Cellular response to oxygen-containing compound	20	2.89	5.64	1.56e-06	0.0006	0.000505
	BP	GO:0006979	Response to oxidative stress	13	5.02	7.77	6.51e-09	1e-05	8.42e-06
	BP	GO:0006954	Inflammatory response	15	3.6	5.99	1.35e-06	0.0006	0.000505
	BP	GO:0019882	Antigen processing and presentation	8	6	5.99	2.28e-05	0.00253	0.00213
	BP	GO:0032611	Interleukin-1 beta production	6	9.01	6.75	1.72e-05	0.00253	0.00213
	BP	GO:0032651	Regulation of interleukin-1 beta production	6	9.01	6.75	1.72e-05	0.00253	0.00213
	BP	GO:0016042	Lipid catabolic process	10	4.29	5.24	5.48e-05	0.00468	0.00394
	BP	GO:0006952	Defense response	21	2.25	4.4	7.1e-05	0.00567	0.00477
	BP	GO:0070887	Cellular response to chemical stimulus	29	1.93	4.55	1.93e-05	0.00253	0.00213

## Sheet: S9
	Supplementary Table S9. Downregulated proteins in PE18:0/22:6 compared to CT.
	Accession	SYMBOL	FC	Log2FC	p.adj
	P29477	Nos2	18.27	4.19	6.07e-09
	Q8BV66	Ifi44	5.41	2.44	0.00635
	P00375	Dhfr	2.03	1.02	0.00265
	O35892-1	Sp100	7.17	2.84	4.33e-05
	Q8CAY6	Acat2	2.38	1.25	0.019
	Q99M31-2	Hspa14	2.56	1.35	0.00617
	Q9BDB7-1	Ifi44l	4.91	2.3	1.04e-06
	O35309	Nmi	4.05	2.02	0.00085
	Q99LH1	Gnl2	3.03	1.6	0.028
	Q9JL16	Isg20	2.45	1.29	0.0437
	P58742	Aaas	2.44	1.29	0.00969
	Q9JM14	Nt5c	2.57	1.36	0.0133

## Sheet: S10
	Supplementary Table S10. Downregulated proteins in PE18:0/20:4 compared to CT_LPS.
	Accession	SYMBOL	FC	Log2FC	p.adj
	E9Q555	Rnf213	2.23	1.16	2.28e-05
	Q8VI93	Oas3	2.4	1.26	1.06e-10
	P68433	H3c8	2.22	1.15	0.0123
	P68433	H3c10	2.22	1.15	0.0123
	P68433	H3c11	2.22	1.15	0.0123
	P68433	H3c1	2.22	1.15	0.0123
	P02301	H3f3c	2.55	1.35	0.0157
	Q9Z204	Hnrnpc	15.76	3.98	0.0121
	P29477	Nos2	28.31	4.82	6.76e-09
	Q9Z1F9	Uba2	2.06	1.04	4.78e-08
	Q9WTK5	Nfkb2	6.82	2.77	0.00315
	Q6P542	Abcf1	2.31	1.21	0.000838
	Q8BV66	Ifi44	5.12	2.36	0.00041
	P13439	Umps	2.09	1.06	9.04e-05
	P00375	Dhfr	3.04	1.6	3.77e-06
	O35892-1	Sp100	5.18	2.37	0.00154
	Q61206	Pafah1b2	2.49	1.31	0.000392
	Q8CAY6	Acat2	2.83	1.5	0.00594
	Q99M31-2	Hspa14	4.43	2.15	5.81e-06
	Q9BDB7-1	Ifi44l	11.25	3.49	7.72e-08
	Q99J09	Wdr77	2.87	1.52	0.00527
	Q61686	Cbx5	2.14	1.1	0.0106
	O35309	Nmi	4.63	2.21	0.00199
	P62311	Lsm3	2.85	1.51	0.000181
	Q9QYI3	Dnajc7	2.04	1.03	0.0434
	O35955	Psmb10	2.78	1.48	0.000246
	P25799	Nfkb1	2.53	1.34	0.000493
	Q99LH1	Gnl2	4.44	2.15	0.00302
	Q9R059	Fhl3	3.31	1.73	0.00198
	Q9JL16	Isg20	2.88	1.53	0.0061

[truncated: 7 more sheets: S11, S12, S13, S14, S15, S16, S17]
